# Supplementary material for: Dehydration induced transcriptomic responses in two Tibetan hulless barley (Hordeum vulgare var. nudum) accessions distinguished by drought tolerance
Source: BMC Genomics. 2017 Oct 11;18:775. doi: 10.1186/s12864-017-4152-1 (PMC5637072; doi:10.1186/s12864-017-4152-1)
Supplement: Supplementary file 1 — Primers sequences and their product size in qRT-PCR. (XLSX 11 kb) [file 12864_2017_4152_MOESM1_ESM.xlsx]

## Sheet: Sheet1
Primers sequences and their product size in qRT-PCR
Gene ID	Primer sequences	Product size
EF1α	P1: AAGGATCTGAAGCGTGGG	154 bp
	P2: TGTGTGAGGTGTGGCAGTC
HVU000728.1	P1: GCTGCCGTCATCAAGTTCCT	168 bp
	P2: CTTGGGCTCCTCTTTAGGCG
HVU001717.2	P1: GTACGATGGGCTTGTCTCC	102 bp
	P2: GCTATGAATATGGACGAACG
HVU003109.1	P1: GTGTGGACGGAGGTGGAG	234 bp
	P2: GGTGAATGGGATGTGGTTGAG
HVU007596.1	P1: GAGATCGACCAGTCCGACC	126 bp
	P2: GGTGAGCTCCTCCTCCTTG
HVU010048.2	P1: AGAACACCCAGGCGAAGATT	143 bp
	P2: GATGAAGACGAACACCGAGAG
HVU012173.1	P1: GATGCTGAGGTGGTTGCA	180 bp
	P2: GCTTCCCTTGTTTGACTGA
HVU013986.1	P1: AAGGAGGTGGACTACTTCAGGG	123 bp
	P2: CCATTTGATGTGCTCCGTGT
HVU015241.1	P1: GTGAAGTTCGGTGAGGCTG	206 bp
	P2: CCTGGGTAGAGTGGGTCG
HVU020466.1	P1: GACGAGAGGCAGAGGATAGAG	182 bp
	P2: GCCAGGATGAGGAACTCCA
HVU032228.1	P1: TCCCGAGTTGCTTGCCCG	142 bp
	P2: CCAGATGGCGAGGATGCT
HVU033876.2	P1: CCAGTAGGTGGCTCTGCC	104 bp
	P2: TCCCCAGTTGCATCGTTC
HVU034712.1	P1: CGTGGACGCAGACGAGGTT	173 bp
	P2: GTCTCCCTTGGCGAACACC
