# Supplementary material for: Dehydration induced transcriptomic responses in two Tibetan hulless barley (Hordeum vulgare var. nudum) accessions distinguished by drought tolerance
Source: BMC Genomics. 2017 Oct 11;18:775. doi: 10.1186/s12864-017-4152-1 (PMC5637072; doi:10.1186/s12864-017-4152-1)
Supplement: Supplementary file 7 — The annotated 80 genes in top 100 genes differentially expressed in response to light dehydration stress compared to unstressed control (based on log2 Ratio of FDR) in Z013. (XLSX 14 kb) [file 12864_2017_4152_MOESM7_ESM.xlsx]

## Sheet: Sheet1
Supplementary Material 7 The annotated 80 genes in top 100 genes differentially expressed in response to mild dehydration stress compared to unstressed condition (based on log2 Ratio of FDR) in Z013
GeneID	Annotation	log2 Ratio	Regulation
HVU004518.1	copper chaperone	8.14	Up
HVU023544.1	leucoanthocyanidin dioxygenase	7.99	Up
HVU017234.1	transcription factor MYC2	7.3	Up
HVU009064.1	9-cis-epoxycarotenoid dioxygenase	6.35	Up
HVU036323.1	somatic embryogenesis receptor kinase 4	6.06	Up
HVU027017.1	ATP-binding cassette, subfamily B (MDR/TAP), member 1	6.02	Up
HVU021987.1	solute carrier family 36 (proton-coupled amino acid transporter)	5.69	Up
HVU035383.1	dehydrin	5.48	Up
HVU006047.1	homeobox-leucine zipper protein	5.28	Up
HVU002233.1	putative hydrolase of the HAD superfamily	5.08	Up
HVU021557.1	trehalose 6-phosphate synthase/phosphatase	5.03	Up
HVU038413.2	phosphatidylinositol-bisphosphatase	5.03	Up
HVU000675.1	cytochrome P450, family 734, subfamily A, polypeptide 1 (PHYB activation tagged suppressor 1)	4.91	Up
HVU005571.1	12-oxophytodienoic acid reductase	4.73	Up
HVU038746.1	Hs1	4.71	Up
HVU003154.1	CTP synthase	4.45	Up
HVU003863.1	omega-3 fatty acid desaturase (delta-15 desaturase)	4.44	Up
HVU014205.1	protein phosphatase 2C	4.44	Up
HVU005697.1	protein phosphatase 2C	4.24	Up
HVU036846.1	arabidopsis histidine kinase 2/3/4 (cytokinin receptor)	4.23	Up
HVU005858.3	dehydrin 5	4.2	Up
HVU029912.1	interleukin-1 receptor-associated kinase 4	4	Up
HVU006614.1	ribonuclease T2	3.89	Up
HVU028232.1	Ca2+-transporting ATPase	3.79	Up
HVU032486.1	dehydrin	3.78	Up
HVU007810.1	hydroperoxide dehydratase	3.58	Up
HVU038888.1	phosphatidylinositol glycan, class W	3.54	Up
HVU019379.1	UDP-glucose 4,6-dehydratase	3.42	Up
HVU032011.1	U4/U6 small nuclear ribonucleoprotein	3.39	Up
HVU031846.1	non-specific polyamine oxidase	3.39	Up
HVU012976.1	solute carrier family 36	3.2	Up
HVU007764.1	DnaJ homolog subfamily A member 2	3.15	Up
HVU001823.1	potassium channel subfamily K	3.14	Up
HVU011974.1	DNA-directed RNA polymerase III subunit RPC2	3.1	Up
HVU002272.1	stress-induced transcription factor SNAC1	3.08	Up
HVU002314.1	spermidine synthase	3.07	Up
HVU004540.2	cytochrome P450, family 71, subfamily D, polypeptide 9 (flavonoid 6-hydroxylase)	3.03	Up
HVU006762.1	LRR receptor-like serine/threonine-protein kinase EF	3	Up
HVU028755.1	hydroperoxide dehydratase	2.99	Up
HVU004122.1	beta-amylase	2.98	Up
HVU009387.2	chloride channel 7	2.97	Up
HVU013546.1	jasmonate ZIM domain-containing protein	2.94	Up
HVU007121.1	EREBP-like factor	2.93	Up
HVU038692.1	solute carrier family 15 (peptide/histidine transporter), member 3/4	2.77	Up
HVU029765.1	MFS transporter, OCT family, solute carrier family 22 (organic cation transporter)	2.69	Up
HVU027000.1	translation initiation factor 5B	2.54	Up
HVU024082.1	aminocyclopropanecarboxylate oxidase	2.51	Up
HVU015402.1	beta-fructofuranosidase	2.49	Up
HVU004170.1	blue copper binding protein	2.48	Up
HVU018901.1	DNA-directed RNA polymerase III subunit RPC2	2.45	Up
HVU025623.1	glutamate synthase (NADPH/NADH)	2.44	Up
HVU020217.2	glutathione peroxidase	2.29	Up
HVU003036.1	ubiquitin C	2.29	Up
HVU019514.1	NADPH2:quinone reductase	2.28	Up
HVU013833.1	aspartic proteinase nepenthesin-2 precursor	2.25	Up
HVU031245.1	UDP-glucose 4-epimerase	2.23	Up
HVU005864.1	respiratory burst oxidase	2.21	Up
HVU026334.1	jasmonate ZIM domain-containing protein	2.17	Up
HVU015835.1	phospholipase D	2.09	Up
HVU003109.1	glutathione S-transferase	1.89	Up
HVU004727.1	trehalose 6-phosphate synthase/phosphatase	1.87	Up
HVU036753.1	paf93	1.65	Up
HVU002466.1	auxin responsive GH3 gene family	1.47	Up
HVU000157.1	aquaporin TIP	1.18	Up
HVU004207.1	lipoxygenase	1.04	Up
HVU026016.1	ribulose-bisphosphate carboxylase small chain	-1.08	Down
HVU010339.1	glyceraldehyde-3-phosphate dehydrogenase (NADP+) (phosphorylating)	-1.09	Down
HVU014958.1	light-harvesting complex II chlorophyll a/b binding protein 1	-1.15	Down
HVU017411.1	fructose-bisphosphate aldolase, class I	-1.15	Down
HVU005726.1	thiamine biosynthetic enzyme	-1.16	Down
HVU004184.1	omega-6 fatty acid desaturase (delta-12 desaturase)	-1.21	Down
HVU034712.1	phosphoenolpyruvate carboxylase	-1.27	Down
HVU016880.1	fructose-bisphosphate aldolase, class I	-1.37	Down
HVU024405.1	molecular chaperone HtpG	-1.37	Down
HVU007619.1	ferredoxin-nitrite reductase	-1.38	Down
HVU002958.1	aquaporin PIP	-1.38	Down
HVU024713.1	pyridoxine biosynthesis protein	-1.62	Down
HVU007595.1	ferredoxin	-1.84	Down
HVU023179.1	solute carrier family 13 (sodium-dependent dicarboxylate transporter)	-2.35	Down
HVU036050.2	aquaporin PIP	-3.5	Down
