# Supplementary material for: Dehydration induced transcriptomic responses in two Tibetan hulless barley (Hordeum vulgare var. nudum) accessions distinguished by drought tolerance
Source: BMC Genomics. 2017 Oct 11;18:775. doi: 10.1186/s12864-017-4152-1 (PMC5637072; doi:10.1186/s12864-017-4152-1)
Supplement: Supplementary file 8 — The annotated 77 genes in top 100 genes differentially expressed in response to heavy dehydration stress compared to light dehydration stress (based on log2 Ratio of FDR) in Z772. (XLSX 13 kb) [file 12864_2017_4152_MOESM8_ESM.xlsx]

## Sheet: Sheet1
Supplementary Material 8 The annotated 77 genes in top 100 genes differentially expressed in response to severe dehydration stress compared to mild dehydration stress (based on log2 Ratio of FDR) in Z772
GeneID	Annotation	log2 Ratio	Regulation
HVU038604.2	branched-chain amino acid aminotransferase	8.81	Up
HVU008925.1	asparagine synthase (glutamine-hydrolysing)	7.82	Up
HVU037051.4	dehydrin	7.82	Up
HVU009800.1	alpha-aminoadipic semialdehyde synthase	7.54	Up
HVU037049.1	dehydrin 7	6.85	Up
HVU003558.1	delta-1-pyrroline-5-carboxylate synthetase	6.58	Up
HVU031834.1	threonine aldolase	6.54	Up
HVU012724.1	aldehyde dehydrogenase family 7 member A1	6.46	Up
HVU015538.1	legumain	6.3	Up
HVU014190.1	alanine-glyoxylate transaminase / (R)-3-amino-2-methylpropionate-pyruvate transaminase	6.27	Up
HVU027564.1	H+-transporting ATPase	6.07	Up
HVU004657.2	2-oxoisovalerate dehydrogenase E2 component (dihydrolipoyl transacylase)	5.82	Up
HVU021493.2	beta-glucosidase	5.54	Up
HVU031279.1	xyloglucan:xyloglucosyl transferase	5.37	Up
HVU006213.1	syntaxin-binding protein 5	5.07	Up
HVU023754.1	protease inhibitor	4.97	Up
HVU026057.1	chlorophyll(ide) b reductase	4.86	Up
HVU009797.2	cold acclimation protein WCOR413	4.66	Up
HVU020466.1	protein phosphatase	4.52	Up
HVU015438.1	cyclic nucleotide gated channel	4.43	Up
HVU022566.1	thaumatin-like protein TLP4	4.42	Up
HVU034201.1	delta-1-pyrroline-5-carboxylate synthetase	4.14	Up
HVU032350.1	L-arabinokinase	4.07	Up
HVU025326.1	putative hydrolase of the HAD superfamily	3.92	Up
HVU005148.1	cold regulated protein	3.86	Up
HVU026455.1	GIGANTEA	3.78	Up
HVU016578.1	thiosulfate sulfurtransferase, chloroplastic-like	3.71	Up
HVU026815.1	ferritin heavy chain	3.69	Up
HVU011851.1	NAC transcription factor	3.67	Up
HVU021784.1	isovaleryl-CoA dehydrogenase	3.62	Up
HVU016577.1	thiosulfate sulfurtransferase, chloroplastic-like	3.59	Up
HVU024969.1	phytoene synthase	3.57	Up
HVU029171.1	aldehyde decarbonylase	3.53	Up
HVU034698.1	1-phosphatidylinositol-3-phosphate 5-kinase	3.52	Up
HVU023126.1	formate dehydrogenase	3.47	Up
HVU024834.1	aldehyde decarbonylase	3.45	Up
HVU005613.1	3-methylcrotonyl-CoA carboxylase beta subunit	3.45	Up
HVU007796.1	solute carrier family 38	3.44	Up
HVU012096.2	3-methylcrotonyl-CoA carboxylase alpha subunit	3.41	Up
HVU006328.1	pg1	3.41	Up
HVU020991.1	9-cis-epoxycarotenoid dioxygenase	3.27	Up
HVU000760.1	universal stress protein 9303	3.09	Up
HVU030307.2	solute carrier family 23	2.99	Up
HVU021025.1	succinate-semialdehyde dehydrogenase (NADP+)	2.99	Up
HVU026654.2	KUP system potassium uptake protein	2.98	Up
HVU013928.1	2-oxoisovalerate dehydrogenase E1 component, alpha subunit	2.97	Up
HVU020986.1	cryptochrome 2	2.95	Up
HVU006499.2	peptidylprolyl isomerase	2.95	Up
HVU015455.1	fatty-acyl-CoA synthase	2.92	Up
HVU002980.1	jasmonic acid-amino synthetase	2.9	Up
HVU027909.1	beta-D-xylosidase 4	2.88	Up
HVU036753.1	paf93	2.88	Up
HVU030862.1	metallothionein 2a	2.88	Up
HVU003986.1	arginase	2.78	Up
HVU016198.1	tryptophan synthase beta chain	2.74	Up
HVU004341.1	peroxidase	2.66	Up
HVU015653.1	alpha-galactosidase	2.61	Up
HVU003347.1	pheophorbide a oxygenase	2.59	Up
HVU006497.1	COMPASS component SWD3	2.56	Up
HVU020292.1	transcription factor TGA	2.54	Up
HVU005858.3	dehydrin 5	2.53	Up
HVU035383.1	dehydrin	2.5	Up
HVU018701.1	citrate synthase	2.46	Up
HVU023945.2	cyanohydrin beta-glucosyltransferase	2.43	Up
HVU007635.1	tritin	2.41	Up
HVU022233.1	catalase	2.4	Up
HVU024082.1	aminocyclopropanecarboxylate oxidase	2.38	Up
HVU025864.1	ornithine--oxo-acid transaminase	2.32	Up
HVU008873.1	raffinose synthase	2.3	Up
HVU037206.1	ATP-dependent Clp protease ATP-binding subunit ClpC	2.25	Up
HVU037970.1	pheophorbide a oxygenase	2.22	Up
HVU015180.1	xyloglucan:xyloglucosyl transferase	2.16	Up
HVU017142.1	L-iditol 2-dehydrogenase	2.09	Up
HVU024047.1	ubiquitin-associated protein	2.04	Up
HVU034597.1	translation initiation factor 4G	2.03	Up
HVU000728.1	putative salt-stress root protein	2.03	Up
HVU012306.1	translation initiation factor 4A	2	Up
