# Supplementary material for: Dehydration induced transcriptomic responses in two Tibetan hulless barley (Hordeum vulgare var. nudum) accessions distinguished by drought tolerance
Source: BMC Genomics. 2017 Oct 11;18:775. doi: 10.1186/s12864-017-4152-1 (PMC5637072; doi:10.1186/s12864-017-4152-1)
Supplement: Supplementary file 9 — The annotated 71 genes in top 100 genes differentially expressed in response to heavy dehydration stress compared to light dehydration stress (based on log2 Ratio of FDR) in Z013. (XLSX 13 kb) [file 12864_2017_4152_MOESM9_ESM.xlsx]

## Sheet: Sheet1
Supplementary Material 9 The annotated 71 genes in top 100 genes differentially expressed in response to severe dehydration stress compared to mild dehydration stress (based on log2 Ratio of FDR) in Z013
GeneID	Annotation	log2 Ratio	Regulation
HVU037051.4	dehydrin	7.68	Up
HVU037049.1	dehydrin 7	7.48	Up
HVU038604.2	branched-chain amino acid aminotransferase	7.47	Up
HVU003558.1	delta-1-pyrroline-5-carboxylate synthetase	6.05	Up
HVU008925.1	asparagine synthase (glutamine-hydrolysing)	5.46	Up
HVU012724.1	aldehyde dehydrogenase family 7 member A1	5.18	Up
HVU009797.2	cold acclimation protein WCOR413	5.06	Up
HVU020466.1	protein phosphatase	4.87	Up
HVU009800.1	alpha-aminoadipic semialdehyde synthase	4.64	Up
HVU023754.1	putative protease inhibitor	4.41	Up
HVU021493.2	beta-glucosidase	3.92	Up
HVU024834.1	aldehyde decarbonylase	3.78	Up
HVU020292.1	transcription factor TGA	3.74	Up
HVU035383.1	dehydrin	3.64	Up
HVU015455.1	fatty-acyl-CoA synthase	3.61	Up
HVU002980.1	jasmonic acid-amino synthetase	3.58	Up
HVU030862.1	metallothionein 2a	3.31	Up
HVU015420.1	raffinose synthase	3.26	Up
HVU018658.1	shikimate O-hydroxycinnamoyltransferase	3.2	Up
HVU027131.1	aminocyclopropanecarboxylate oxidase	3.2	Up
HVU005148.1	cold regulated protein	3.19	Up
HVU023126.1	formate dehydrogenase	3.16	Up
HVU034698.1	1-phosphatidylinositol-3-phosphate 5-kinase	3.12	Up
HVU026057.1	chlorophyll(ide) b reductase	3.11	Up
HVU036753.1	paf93	2.89	Up
HVU026455.1	GIGANTEA	2.87	Up
HVU032350.1	L-arabinokinase	2.87	Up
HVU021784.1	isovaleryl-CoA dehydrogenase	2.82	Up
HVU006499.2	peptidylprolyl isomerase	2.68	Up
HVU016198.1	tryptophan synthase beta chain	2.65	Up
HVU034201.1	delta-1-pyrroline-5-carboxylate synthetase	2.61	Up
HVU022566.1	thaumatin-like protein TLP4	2.6	Up
HVU026815.1	ferritin heavy chain	2.57	Up
HVU005647.1	glycine hydroxymethyltransferase	2.55	Up
HVU037206.1	ATP-dependent Clp protease ATP-binding subunit ClpC	2.51	Up
HVU003054.1	trehalose 6-phosphate phosphatase	2.46	Up
HVU028829.1	riboflavin kinase	2.46	Up
HVU006047.1	homeobox-leucine zipper protein	2.44	Up
HVU020991.1	9-cis-epoxycarotenoid dioxygenase	2.37	Up
HVU006330.1	glutamate decarboxylase	2.3	Up
HVU017910.1	serine/threonine-protein kinase SRK2	2.24	Up
HVU005660.1	glycogenin glucosyltransferase	2.2	Up
HVU011456.1	phospholipase A1	2.11	Up
HVU000181.1	caffeoyl-CoA O-methyltransferase	2.08	Up
HVU005858.3	dehydrin 5	2.07	Up
HVU032486.1	dehydrin	1.95	Up
HVU033324.1	gelsolin	1.93	Up
HVU007718.1	threonine-protein kinase SRK2	1.93	Up
HVU008873.1	raffinose synthase	1.89	Up
HVU027740.1	annexin D1-like	1.84	Up
HVU031245.1	UDP-glucose 4-epimerase	1.83	Up
HVU017142.1	L-iditol 2-dehydrogenase	1.81	Up
HVU005645.2	adenosylhomocysteinase	1.75	Up
HVU037439.1	shikimate O-hydroxycinnamoyltransferase	1.73	Up
HVU014205.1	protein phosphatase 2C	1.7	Up
HVU001011.1	5-methyltetrahydropteroyltriglutamate--homocysteine methyltransferase	1.63	Up
HVU000728.1	putative salt-stress root protein	1.46	Up
HVU014071.1	metallothioneine type1	1.38	Up
HVU034263.1	peptidylprolyl isomerase	1.31	Up
HVU004122.1	beta-amylase	1.31	Up
HVU005697.1	protein phosphatase 2C	1.22	Up
HVU027084.1	phytepsin	1.16	Up
HVU028222.1	S-adenosylmethionine synthetase	1.16	Up
HVU006762.1	LRR receptor-like serine/threonine-protein kinase EFR	-3.35	Down
HVU004184.1	omega-6 fatty acid desaturase (delta-12 desaturase)	-3.29	Down
HVU017234.1	transcription factor MYC2	-3.17	Down
HVU017899.1	glutamyl-tRNA reductase	-3.06	Down
HVU031904.1	nitrate reductase (NADH)	-2.93	Down
HVU015241.1	light-harvesting complex II chlorophyll a/b binding protein 1	-2.91	Down
HVU037797.1	beta-glucosidase	-2.91	Down
HVU022328.1	LATE ELONGATED HYPOCOTYL	-2.9	Down
